# Supplementary material for: Phylogenomics Reshuffles the Eukaryotic Supergroups
Source: PLoS One. 2007 Aug 29;2(8):e790. doi: 10.1371/journal.pone.0000790 (PMC1949142; doi:10.1371/journal.pone.0000790)
Supplement: Table S1 — Abbreviated and complete protein names. (0.05 MB XLS) [file pone.0000790.s004.xls]

## Sheet: Sheet1
Table S1. Protein names																					Table S2. Percentage of missing data per species and per genes																					Table S2. Percentage of missing data per species and per genes
Abbreviated name	Protein name
actin	Actin
14-3-3	14-3-3 protein
acaa1	Acetyl-Coenzyme A acyltransferase 1
akr1	Aldo-keto reductase family 1
aldhy	Antiquitin
ant1	Adenine nucleotide translocator
arf3	ADP-ribosylation factor 3
arpc1	Adaptor-related protein complex 1
atp6	ATPase, H+ transporting, lysosomal
calm3	Calmodulin
calr	Calreticulin
capz	Capping protein
cct6A	Chaperonin containing TCP1
cct-A	T complex protein 1 alpha subunit
cct-B	T complex protein 1 beta subunit
cct-D	T complex protein 1 delta subunit
cct-E	T complex protein 1 epsilon subunit
cct-N	T complex protein 1 eta subunit
cct-T	T complex protein 1 theta subunit
ctsl1	Cathepsin L1 preproprotein
drg1	Developmentally regulated GTP binding protein
ef2	Elongation factor EF2
fh	Fumarate hydratase precursor
fibri	Fibrillarin
gdi2	GDP dissociation inhibitor 2
gnb	Guanine nucleotide-binding protein, beta-3 subunit
gnb2l	Guanine nucleotide binding protein (G protein), beta polypeptide 2-like 1
gnbpa	Guanine nucleotide binding protein, alpha activating polypeptide O
grc5	60S ribosomal protein L10 QM protein
h3	H3 histone
h4	Histone H4
hla-B	HLA-B associated transcript 1
hmt1	HMT1 hnRNP methyltransferase-like 2
hsp70-C	Heat shock 70kDa protein
hsp70-mt	Heat shock 70kDa protein, mitochondrial form
hsp90	Heat shock 90kDa protein 1
if2b	Eukaryotic translation initiation factor 2b
if2g	Eukaryotic translation initiation factor 2g
if6	Eukaryotic translation initiation factor 6
ino1	D-myo-inositol-3-phosphate synthase
l12e-A	40S ribosomal Protein S12
l12e-D	60S ribosomal Protein L7a
mcm-A	minichromosome family maintenance protein 5
metap2	Methionyl aminopeptidase 2
metk	S-adenosyl-methionine synthetase
ndf1	NADH dehydrogenase (ubiquinone) flavoprotein 1
nop	NOP5/NOP58 protein
nsf1-G	Vacuolar protein sorting factor 4b
nsf1-J	26S proteasome AAA-ATPase regulatory subunit 6
nsf1-K	26S proteasome AAA-ATPase regulatory subunit 6a
nsf1-l	proteasome 26S ATPase subunit 2
nsf1-L	26S proteasome AAA-ATPase regulatory subunit 6b
nsf1-M	26S proteasome AAA-ATPase regulatory subunit 4
nsf2-A	Transitional endoplasmic reticulum ATPase TER ATPase
nsf2-F	Vesicular fusion protein nsf2
oplah	5-oxoprolinase
orf2	putative 28 kDa protein
osgep	O-sialoglycoprotein endopeptidase
pace2-A	XPA binding protein
phb	Prohibitin 2
pmca2	Ca2+-ATPase
pp2A-b	Protein phosphatase 2
psma-B	20S proteasome alpha 1a chain
psma-C	20S proteasome alpha 1b chain
psma-E	20S proteasome alpha 1c chain
psma-F	20S proteasome alpha 3 chain
psma-I	20S proteasome alpha 1e chain
psmb-K	20S proteasome beta 7 chain
psmb-L	20S proteasome beta 6 chain
psmb-M	20S proteasome beta 4 chain
psmc6	Proteasome 26S ATPase subunit 6c
psmd	26S proteasome-associated pad1 homolog
pyk	Pyruvate kinase
rac	Small GTP binding protein Rac1
rad51-A	DNA repair protein RAD51
ran	Ras-related nuclear protein
rap1	RAS-related protein RAP1B
rf1	Eukaryotic peptide chain release factor subunit 1
rpl1	60S ribosomal Protein 1
rpl11b	60S ribosomal Protein 11b
rpl12b	60S ribosomal Protein 12b
rpl15a	60S ribosomal Protein 13
rpl16b	60S ribosomal Protein 16b
rpl17	60S ribosomal Protein 17
rpl18	60S ribosomal Protein 18
rpl19a	60S ribosomal Protein 19a
rpl2	60S ribosomal Protein 2
rpl20	60S ribosomal Protein 20
rpl27	60S ribosomal Protein 21
rpl3	60S ribosomal Protein 3
rpl30	60S ribosomal Protein 30
rpl32	60S ribosomal Protein 32
rpl4B	60S ribosomal Protein 4b
rpl5	60S ribosomal Protein 5
rpl7-A	60S ribosomal Protein 7a
rpl9	60S ribosomal Protein 9
rpp0	60S acidic ribosomal protein P0 L10E
rps1	40S ribosomal Protein 1
rps10	40S ribosomal Protein 10
rps13a	40S ribosomal Protein 13a
rps14	Ribosomal protein S14
rps15	40S ribosomal Protein 15
rps16	40S ribosomal Protein 16
rps18	40S ribosomal Protein 18
rps2	40S ribosomal Protein 2
rps22a	40S ribosomal Protein 22a
rps23	40S ribosomal Protein 23
rps3	40S ribosomal Protein 3
rps4	40S ribosomal Protein 4
rps8	40S ribosomal Protein 8
rps9	Ribosomal protein S9
sap40	40S ribosomal protein SA 40kDa laminin receptor 1
stk38	Serine/threonine kinase 38
suca	Succinyl-CoA ligase alpha chain mitochondrial precursor?
tif	Translation initiation factor
trs	TARS protein
tubulin-A	Alpha-tubulin
tubulin-B	Beta-tubulin
tubulin-G	Gamma-tubulin
ubc	Ubiquitin-conjugating enzyme
vata	Vacuolar ATP synthase catalytic subunit A
vatb	Vacuolar ATP synthase catalytic subunit B
wd	WDR45-like
