# Supplementary material for: Phylogenomics Reshuffles the Eukaryotic Supergroups
Source: PLoS One. 2007 Aug 29;2(8):e790. doi: 10.1371/journal.pone.0000790 (PMC1949142; doi:10.1371/journal.pone.0000790)
Supplement: Table S3 — Percentage of missing data per species and per genes (0.06 MB XLS) [file pone.0000790.s006.xls]

## Sheet: Scafos3_stat.txt
Table S3. Percentage of missing data per species and per genes
	14-3-3	acaa1	actin	akr1	aldhy	ant1	arf3	arpc1	atp6	calm3	calr	capz	cct-A	cct-B	cct-D	cct-E	cct-N	cct-T	cct6A	ctsl1	drg1	ef2	fh	fibri	gdi2	gnb2l	gnb	gnbpa	grc5	h3	h4	hla-B	hmt1	hsp70-C	hsp70-mt	hsp90	if2b	if2g	if6	ino1	l12e-A	l12e-D	mcm-A	metap2	metk	ndf1	nop	nsf1-G	nsf1-I
Acanthamoeba castellanii	0	100	0	0	100	0	42	100	0	100	36	8	62	66	100	43	100	100	100	0	53	100	34	0	3	100	100	100	0	1	0	0	47	0	100	100	20	100	0	100	0	0	100	100	100	100	48	0	0
Alexandrium	0	100	50	52	100	100	0	100	3	0	100	100	100	100	100	66	100	100	63	100	100	73	100	37	100	100	100	100	14	100	100	40	100	100	100	0	100	50	100	100	0	61	100	100	66	100	100	100	34
Arabidopsis thaliana	0	0	0	0	0	0	0	0	0	0	0	0	0	0	0	0	0	0	0	0	0	0	0	0	0	0	0	0	0	0	100	0	0	0	0	0	0	0	0	0	0	0	0	0	0	0	100	0	0
Bigelowiella natans	19	100	1	100	100	0	0	49	0	2	0	0	52	100	66	39	100	100	100	0	100	71	100	34	100	39	53	100	1	0	0	100	100	3	100	29	100	100	0	100	100	0	100	30	0	100	100	100	100
Blastocystis hominis	0	100	39	100	100	100	1	61	0	100	100	9	100	100	100	62	100	100	100	0	100	71	100	26	34	0	100	100	52	3	22	100	16	0	100	100	100	57	100	100	0	0	100	100	0	79	4	100	0
Chlamydomonas	0	100	0	100	100	0	100	100	0	1	0	100	15	0	64	0	0	64	100	100	100	0	100	0	100	0	100	100	0	100	0	100	1	0	41	63	0	7	39	0	0	0	7	100	0	0	100	0	0
Cryptococcus neoformans	0	0	0	100	100	0	0	0	0	0	100	100	0	0	0	0	0	0	0	100	100	0	0	0	0	0	0	0	0	0	0	0	0	0	0	0	0	100	0	0	0	0	0	0	0	100	0	0	0
Cryptosporidium	0	100	0	100	100	0	0	0	0	0	100	100	0	0	0	0	0	0	0	0	0	0	100	0	10	0	100	100	0	1	0	0	0	1	0	0	0	0	0	100	0	0	0	0	0	100	0	0	0
Cyanidioschyzon merolae	100	9	0	100	100	36	0	69	0	10	100	100	0	0	0	0	0	0	57	100	39	0	34	0	25	100	100	100	0	0	0	32	33	0	0	0	0	0	0	0	0	0	0	15	0	67	19	0	0
Cyanophora paradoxa	0	100	1	100	100	0	0	100	0	0	100	100	57	47	79	63	100	100	100	100	100	78	100	100	45	0	100	100	0	0	13	46	100	0	100	4	100	100	100	100	0	0	100	100	0	100	100	34	17
Dictyostelium discoideum	0	0	0	0	0	0	0	0	0	0	0	0	0	0	0	0	0	0	0	0	0	0	0	0	0	0	0	0	0	0	6	0	0	0	0	0	0	0	0	0	0	0	0	0	0	0	100	0	0
Drosophila	0	100	100	0	0	0	0	0	0	1	0	0	0	0	0	0	0	0	0	0	0	0	0	0	0	0	0	0	0	0	100	0	0	0	0	0	0	0	0	0	0	0	0	0	0	0	0	0	0
Eimeria tenella	100	100	12	100	100	100	100	100	100	100	100	100	100	100	100	100	100	65	100	100	100	57	100	100	100	100	100	100	60	100	0	100	100	63	0	100	100	27	15	100	0	31	100	100	48	100	100	100	100
Emiliania huxleyi	100	22	100	100	100	28	1	47	17	1	29	100	100	100	100	73	63	100	65	100	100	77	100	100	100	42	29	29	1	4	0	59	100	28	100	72	0	58	100	100	100	5	100	100	59	65	47	30	100
Euglena gracilis	0	100	0	100	100	12	0	6	0	0	0	100	100	100	100	100	100	100	100	100	100	0	100	0	100	0	100	100	0	0	100	0	100	0	7	4	100	100	0	100	100	0	100	100	17	100	0	100	4
Gymnophrys cometa	100	4	47	30	100	100	0	100	100	100	100	100	76	100	100	100	100	100	62	37	100	100	100	66	37	100	100	100	15	100	100	40	31	76	100	100	100	100	100	100	0	100	70	100	100	100	100	35	100
Galdieria sulphuraria	0	100	23	1	100	100	0	100	100	100	100	100	100	100	100	100	51	100	50	100	100	74	100	13	100	100	100	100	0	1	0	38	100	48	41	100	0	100	100	41	100	54	100	100	100	100	100	0	0
Glaucocystis nostochinearum	38	100	0	100	100	0	0	100	0	0	65	100	100	100	100	100	100	100	100	100	100	53	100	100	5	100	100	100	0	0	0	39	55	100	100	100	100	64	15	100	0	0	100	100	0	34	100	100	3
Guillardia theta	0	100	0	100	100	3	0	100	0	5	37	100	100	59	100	68	100	100	100	0	100	100	100	100	100	0	100	100	0	0	48	100	100	0	100	3	100	100	100	100	0	100	100	100	100	100	100	14	100
Hartmannella vermiformis	0	100	0	41	59	0	0	56	12	20	21	25	100	52	100	100	100	100	100	100	100	47	100	100	2	2	100	33	0	16	100	100	100	30	100	100	100	100	100	100	0	0	100	100	35	100	3	100	54
Histiona aroides	1	100	100	100	58	30	0	31	0	0	100	100	100	64	100	100	100	70	100	6	100	100	100	100	42	35	100	100	0	100	17	100	100	100	100	72	100	100	19	100	100	0	100	100	1	100	100	100	54
Homo sapiens	0	0	0	0	4	0	0	0	0	0	0	5	0	0	18	0	0	0	0	0	0	0	0	0	0	0	0	0	0	0	0	0	0	0	0	0	0	0	0	0	0	0	0	0	0	0	0	0	0
Isochrysis galbana	0	100	0	100	100	100	5	57	0	1	21	100	100	100	100	100	78	100	42	100	100	46	100	100	0	100	100	100	0	20	100	36	100	0	100	3	100	1	6	100	0	0	100	0	44	0	100	100	100
Jakoba	0	100	0	8	6	0	0	46	0	0	100	100	100	74	100	52	100	100	100	0	100	0	37	24	29	0	100	27	15	100	100	9	100	100	100	62	100	100	100	0	100	0	100	30	48	100	100	100	100
Karlodinium micrum	0	1	0	100	100	3	0	100	100	0	0	100	100	100	100	100	100	100	100	20	100	72	100	18	48	100	100	100	0	0	100	36	100	0	100	0	100	46	17	100	100	100	100	100	0	100	100	100	7
Leishmania	0	100	0	0	100	0	0	0	0	6	9	100	0	0	0	0	0	0	0	6	0	100	100	0	0	0	100	100	0	5	100	0	0	0	0	0	100	86	49	0	0	3	37	0	0	0	0	4	0
Malawimonas	0	100	0	100	100	0	0	100	0	0	65	2	13	100	100	81	100	100	100	100	100	63	100	11	49	0	100	100	0	100	0	100	100	100	100	56	0	100	10	100	0	0	100	100	41	100	100	100	21
Mastigamoeba balamuthi	0	100	0	100	100	100	0	100	0	47	0	26	100	100	100	39	45	100	27	100	100	44	100	6	30	0	100	12	0	0	0	0	4	27	100	100	100	100	16	0	100	63	100	33	1	100	53	100	0
Quinqueloculina sp	100	100	5	100	67	100	0	100	100	100	100	100	100	100	100	65	74	56	100	9	41	100	56	100	100	100	100	100	100	100	100	100	100	83	59	76	100	100	100	100	100	100	100	45	30	74	40	26	22
Mus musculus	0	0	0	0	0	0	0	0	0	1	0	14	0	0	0	0	0	0	0	0	0	0	0	0	0	0	0	0	100	0	0	0	0	0	0	0	0	0	0	0	0	0	0	0	0	0	6	0	0
Neurospora crassa	0	0	0	0	100	0	0	0	0	0	100	0	0	0	0	0	0	0	0	100	100	0	0	0	0	0	0	0	0	0	0	100	100	0	0	0	0	0	0	0	0	0	0	10	0	0	0	0	0
Oryza sativa	0	0	0	0	4	0	0	0	0	0	0	0	0	0	0	14	5	0	0	0	0	0	0	0	0	0	0	9	0	2	0	8	0	0	0	0	0	2	0	0	0	0	0	0	0	0	0	0	0
Oxyrrhis marina	0	100	39	100	100	100	0	100	3	0	31	100	57	64	100	56	100	100	100	9	100	81	100	42	53	16	100	100	100	100	100	100	100	100	54	0	0	100	18	100	100	100	100	100	31	100	100	100	100
Paramecium	0	0	0	0	8	0	6	0	0	0	100	100	0	0	0	0	0	10	0	100	0	45	0	0	0	100	100	100	0	0	7	100	0	0	25	39	100	0	0	0	100	0	100	0	0	0	0	0	100
Pavlova lutheri	0	100	0	100	100	100	0	52	0	1	60	100	63	100	100	52	100	100	72	100	54	2	100	100	21	23	100	100	6	100	0	100	100	45	100	3	100	42	100	100	36	0	100	25	100	56	100	100	100
Phaeodactylum tricornum	100	100	0	100	100	100	100	100	0	0	54	100	0	0	2	0	2	0	100	100	100	4	100	0	38	38	100	100	0	0	22	49	100	0	8	100	0	3	0	0	0	0	0	100	4	100	46	0	0
Physcomitrella patens	0	100	0	100	100	36	22	100	0	0	100	100	42	76	31	35	63	42	100	100	100	34	100	0	100	42	0	100	0	1	100	100	100	6	82	100	0	0	0	1	0	0	69	100	8	100	100	100	23
Phytophthora	1	0	0	36	58	0	0	57	0	3	51	35	0	0	2	0	0	0	56	0	33	0	48	0	25	34	0	0	0	0	0	38	28	0	16	5	0	0	0	0	0	0	0	31	0	66	37	0	0
Plasmodium	0	100	0	100	100	0	0	0	0	0	100	1	0	0	0	0	0	0	0	100	0	0	100	0	0	0	100	100	0	0	0	0	0	0	0	0	0	0	0	0	0	0	0	0	0	100	100	0	0
Porphyra	100	13	0	100	100	34	100	100	0	2	100	100	70	100	27	51	100	64	100	100	100	0	100	100	100	100	100	100	4	0	0	100	100	0	20	72	100	38	16	13	0	0	100	100	3	100	100	0	100
Reticulomyxa filosa	4	100	0	30	100	0	0	26	0	20	30	51	100	45	100	100	100	100	100	0	57	100	52	22	100	45	33	19	34	0	100	100	100	43	100	100	0	64	47	67	100	0	100	72	9	100	100	100	100
Reclinomonas americana	100	100	0	100	50	0	0	21	0	0	45	100	100	74	100	77	100	57	100	100	100	100	100	0	0	0	100	0	0	0	0	100	28	100	100	8	0	100	1	0	100	0	100	34	0	61	100	59	27
Schizosaccharomyces pombe	0	100	0	0	100	0	0	0	0	2	100	100	0	0	0	0	0	0	0	100	0	0	0	0	0	0	100	100	0	0	0	0	0	0	0	0	0	0	0	100	0	0	0	0	0	100	0	0	0
Tetrahymena	0	0	0	1	0	0	1	0	0	0	100	100	0	1	0	0	0	0	0	0	0	0	0	0	0	13	100	100	0	0	100	100	0	0	0	0	2	18	8	0	0	0	0	0	0	0	0	0	0
Thalassiosira pseudonana	1	0	3	42	100	0	0	0	0	14	0	100	0	2	2	0	2	0	0	100	0	0	0	0	0	0	0	0	0	5	0	0	0	62	100	0	7	3	0	0	5	0	0	0	0	0	0	0	0
Theileria	0	100	3	100	100	0	0	100	0	0	100	100	69	17	55	5	0	14	0	100	0	0	100	0	100	0	100	100	0	0	0	0	100	0	0	100	0	2	0	100	0	0	9	0	1	100	0	53	25
Toxoplasma gondii	0	100	0	100	100	0	0	0	100	1	100	0	12	5	10	0	8	37	100	0	100	0	100	0	100	0	100	100	0	0	0	100	0	0	26	0	0	0	48	100	0	0	41	100	0	100	100	0	0
Trypanosoma	0	100	0	0	100	0	0	0	0	0	0	100	0	0	5	7	0	0	0	0	0	100	100	0	0	0	100	100	0	5	100	0	0	0	0	0	3	0	0	0	0	0	100	0	0	0	0	0	0
Ustilago maydis	0	0	0	100	100	0	0	100	0	0	100	100	0	0	0	0	0	0	0	100	0	0	0	0	0	0	0	0	0	0	0	0	0	0	0	100	0	0	0	0	0	0	0	0	0	100	0	5	0
% missing positions	18	66	11	62	78	26	10	51	13	15	56	69	47	46	52	40	49	51	55	55	61	39	67	29	39	31	72	68	10	22	35	48	52	25	49	38	41	44	29	49	27	15	58	50	19	65	55	40	30
% missing OTUs	16	65	6	57	71	22	8	39	12	12	45	65	35	33	45	20	41	41	45	53	55	18	61	22	29	24	69	65	6	20	33	39	47	14	41	27	41	33	22	47	27	10	53	43	10	55	49	35	24
% chimeras	0	0	0	0	0	0	0	0	0	0	0	0	0	2	0	2	2	0	0	0	0	0	0	0	0	0	0	0	0	0	0	0	0	0	0	4	0	0	0	0	0	0	2	0	2	0	0	0	0
sequence length	170	180	363	146	440	233	158	327	130	148	188	156	479	438	404	423	425	306	423	147	335	656	431	211	261	224	235	206	164	134	101	311	249	531	448	481	107	380	213	354	94	153	328	277	286	402	262	264	209
[truncated: 77 more columns]
